# Supplementary material for: Epigenetic age oscillates during the day
Source: Aging Cell. 2024 Apr 18;23(7):e14170. doi: 10.1111/acel.14170 (PMC11258449; doi:10.1111/acel.14170)
Supplement: Supplementary file 2 — Table S1. [file ACEL-23-e14170-s001.csv]

# Supplementary table 1. Estimated WBC subtype proportions for the samples in WBC-Neu dataset. Houseman's celltype decomposition method with "extended cell deconvolution" reference by Salas et al.
id	tcd4n	tcd4m	tcd8n	tcd8m	treg	bn	bm	nk	bas	eos	neu	mono
WBCminusNeu52yo_CT13	0	0.1543	0	0.3239	0.0125	0.0315	0.0338	0.0508	0.0164	0.111	0.1192	0.118
WBCminusNeu52yo_CT13_R1	0	0.1532	0	0.3238	0.01	0.0216	0.0364	0.0532	0.0143	0.1096	0.1175	0.1247
WBCminusNeu52yo_CT16	0.0368	0.1599	0	0.2725	0.018	0.0375	0.0369	0.035	0.02	0.1016	0.1527	0.105
WBCminusNeu52yo_CT16_R1	0.0315	0.1864	0	0.2556	0.008	0.0379	0.0347	0.039	0.0173	0.1079	0.1536	0.1024
WBCminusNeu52yo_CT19	0.0113	0.1482	0	0.2672	0.0137	0.04	0.0372	0.0403	0.0217	0.1022	0.1788	0.1151
WBCminusNeu52yo_CT19_R1	0.011	0.1301	0	0.2775	0.0153	0.0368	0.0349	0.0448	0.022	0.1025	0.1861	0.1104
WBCminusNeu52yo_CT22	0.0316	0.1365	0	0.2731	0.0352	0.0407	0.028	0.0418	0.0185	0.124	0.1184	0.1309
WBCminusNeu52yo_CT22_R1	0.0299	0.1593	0	0.2656	0.0186	0.0376	0.0361	0.0444	0.0201	0.1203	0.1241	0.1202
WBCminusNeu52yo_CT25	0.054	0.1536	0	0.2121	0.0215	0.0511	0.0308	0.0124	0.0201	0.1336	0.1684	0.1202
WBCminusNeu52yo_CT25_R1	0.0523	0.1461	0	0.2187	0.0162	0.0524	0.0315	0.0139	0.0165	0.1368	0.1682	0.1125
WBCminusNeu52yo_CT28	0.0457	0.1622	0	0.2337	0.0135	0.043	0.0346	0.0349	0.0212	0.1154	0.1693	0.1081
WBCminusNeu52yo_CT28_R1	0.0462	0.1524	0	0.2493	0.0123	0.032	0.0357	0.0289	0.0091	0.1306	0.1522	0.1181
WBCminusNeu52yo_CT31	0.0384	0.1232	0	0.2294	0.0274	0.0355	0.0257	0.0319	0.0152	0.1307	0.2014	0.115
WBCminusNeu52yo_CT31_R1	0.0313	0.1482	0	0.2237	0.0111	0.0317	0.0289	0.0358	0.0121	0.1278	0.2079	0.109
WBCminusNeu52yo_CT34	0	0.1242	0	0.3058	0.0106	0.0241	0.034	0.0679	0.0205	0.1197	0.1716	0.1038
WBCminusNeu52yo_CT34_R1	0	0.1248	0	0.3077	0.0098	0.0216	0.0334	0.0631	0.0143	0.1237	0.1754	0.1027
WBCminusNeu52yo_CT37	0	0.1257	0	0.3022	0.0108	0.0219	0.0325	0.0616	0.0152	0.1487	0.1158	0.1402
WBCminusNeu52yo_CT37_R1	0	0.1154	0	0.3068	0.0151	0.0231	0.0332	0.06	0.0179	0.1442	0.1154	0.1399
WBCminusNeu52yo_CT40	0	0.1346	0	0.3075	0.0145	0.0244	0.0354	0.0533	0.0145	0.1262	0.1264	0.1325
WBCminusNeu52yo_CT40_R1	0	0.1253	0	0.3158	0.0093	0.0236	0.0329	0.0596	0.0102	0.1298	0.1231	0.1295
WBCminusNeu52yo_CT43	0.0448	0.1605	0	0.2362	0.0165	0.0478	0.0328	0.023	0.014	0.1493	0.1157	0.1306
WBCminusNeu52yo_CT43_R1	0.0366	0.1852	0	0.2245	0	0.0361	0.0327	0.0284	0.0059	0.1514	0.1211	0.1313
WBCminusNeu52yo_CT46	0.0252	0.1664	0	0.2668	0.0189	0.0309	0.0383	0.0557	0.0156	0.1188	0.1163	0.1238
WBCminusNeu52yo_CT46_R1	0.0237	0.1885	0	0.2582	0	0.0204	0.0381	0.0529	0.0072	0.1203	0.115	0.1296
WBCminusNeu52yo_CT49	0.0632	0.14	0	0.2503	0.0375	0.0457	0.0332	0.0311	0.0133	0.1466	0.1076	0.1102
WBCminusNeu52yo_CT49_R1	0.0462	0.1931	0	0.2427	0	0.0441	0.0313	0.0296	0	0.1477	0.1083	0.1114
WBCminusNeu52yo_CT55	0.033	0.1551	0	0.2507	0.0169	0.0353	0.0292	0.0394	0.0212	0.1512	0.1206	0.1299
WBCminusNeu52yo_CT55_R1	0.0296	0.1718	0	0.245	0	0.0205	0.0327	0.0404	0	0.1597	0.1211	0.1253
WBCminusNeu52yo_CT58	0	0.1033	0	0.3327	0.0197	0.0228	0.034	0.0689	0.018	0.138	0.1112	0.1275
WBCminusNeu52yo_CT58_R1	0	0.128	0	0.3251	0	0.0192	0.035	0.0732	0.0127	0.1385	0.1111	0.1244
WBCminusNeu52yo_CT61	0	0.1002	0	0.2414	0.0174	0.0266	0.031	0.0612	0.0249	0.0638	0.2738	0.1372
WBCminusNeu52yo_CT61_R1	0	0.1245	0	0.2329	0.0017	0.0219	0.0266	0.063	0.0162	0.0681	0.2686	0.1434
WBCminusNeu52yo_CT64	0.0044	0.1531	0	0.2927	0.0202	0.0363	0.0362	0.0594	0.0251	0.05	0.1725	0.1321
WBCminusNeu52yo_CT64_R1	0	0.1639	0	0.3029	0.0051	0.033	0.0347	0.0587	0.0198	0.0544	0.1736	0.131
WBCminusNeu52yo_CT67	0.0032	0.1519	0	0.266	0.0154	0.0333	0.0321	0.0537	0.0147	0.0737	0.1983	0.1372
WBCminusNeu52yo_CT67_R1	0	0.1477	0	0.2676	0.0173	0.032	0.0306	0.052	0.0128	0.0797	0.2012	0.1348
WBCminusNeu52yo_CT70	0.0359	0.1659	0	0.2601	0.0242	0.0442	0.033	0.0337	0.0227	0.099	0.1506	0.112
WBCminusNeu52yo_CT70_R1	0.0341	0.2043	0	0.2483	0.0034	0.0392	0.0333	0.0421	0.0093	0.0986	0.1482	0.1154
WBCminusNeu52yo_CT73	0.0439	0.1766	0	0.2363	0.0161	0.0402	0.0354	0.026	0.0134	0.1266	0.1284	0.1321
WBCminusNeu52yo_CT73_R1	0.0482	0.1823	0	0.2297	0.0042	0.0368	0.0319	0.0271	0.0052	0.132	0.1276	0.1332
WBCminusNeu52yo_CT76	0.0455	0.1843	0	0.2462	0.0119	0.0477	0.033	0.0302	0.0168	0.1311	0.1014	0.1253
WBCminusNeu52yo_CT76_R1	0.0426	0.1824	0	0.2562	0.0093	0.0487	0.0325	0.0288	0.0094	0.1287	0.1069	0.1215
WBCminusNeu52yo_CT79	0.0292	0.1575	0	0.2611	0.0188	0.0358	0.0302	0.0451	0.0168	0.1141	0.1329	0.1357
WBCminusNeu52yo_CT79_R1	0.0307	0.1502	0	0.2701	0.0137	0.03	0.0335	0.0461	0.0181	0.1176	0.1311	0.1333
WBCminusNeu52yo_CT85	0	0.143	0	0.3063	0.0082	0.0295	0.0354	0.0616	0.0162	0.092	0.1395	0.1483
WBCminusNeu52yo_CT85_R1	0	0.1502	0	0.3054	0	0.0212	0.032	0.0588	0.0059	0.0962	0.1383	0.1539
